# Supplementary material for: Effectiveness of traveller screening for emerging pathogens is shaped by epidemiology and natural history of infection
Source: eLife. 2015 Feb 19;4:e05564. doi: 10.7554/eLife.05564 (PMC4337724; doi:10.7554/eLife.05564)
Supplement: Source code 1. — (A) Internal Functions Filename—Code_distribution_functions.R. This script contains user-defined functions and distributions that are called by the master script. (B) Screening Model Filename—Code_Screening_model.R. This script defines the core probabilistic model described in this manuscript. This function is called by the master script. (C) Master Script Filename—Plot_results.R. This script integrates all the provided code to perform analyses and generate figures presented in this manuscript. DOI: http://dx.doi.org/10.7554/eLife.05564.015 [file elife05564s001.zip]

Archive with 9 entries (6 files):
- 05564_SourceCode/
- 05564_SourceCode/Code_distribution_functions.r
- __MACOSX/
- __MACOSX/05564_SourceCode/
- __MACOSX/05564_SourceCode/._Code_distribution_functions.r
- 05564_SourceCode/Code_screening_model.r
- __MACOSX/05564_SourceCode/._Code_screening_model.r
- 05564_SourceCode/Plot_results.r
- __MACOSX/05564_SourceCode/._Plot_results.r
