# Supplementary material for: Effectiveness of traveller screening for emerging pathogens is shaped by epidemiology and natural history of infection
Source: eLife. 2015 Feb 19;4:e05564. doi: 10.7554/eLife.05564 (PMC4337724; doi:10.7554/eLife.05564)
Supplement: Source code 1. — (A) Internal Functions Filename—Code_distribution_functions.R. This script contains user-defined functions and distributions that are called by the master script. (B) Screening Model Filename—Code_Screening_model.R. This script defines the core probabilistic model described in this manuscript. This function is called by the master script. (C) Master Script Filename—Plot_results.R. This script integrates all the provided code to perform analyses and generate figures presented in this manuscript. DOI: http://dx.doi.org/10.7554/eLife.05564.015 [file elife05564s001.zip › 05564_SourceCode/Code_distribution_functions.r]

### This script defines functions to be called by the master script, "Plot_results.R"

# --------------
# Distribution for incubation period (H7N9 given)
# ------------
incubation.function<-function(x,pathogen,type=1){
  #Input x, the time since exposure
  #Output the incubation cdf (type=1) or pdf (type=2)

# Input pathogen-specific distributions (here we give H7N9)
  if(pathogen == "H7N9"){  
H7N9.c.nsamp=32
param.H7N9.fn=c(4.93, 0.63)
H7N9.fn<-function(x){pgamma(x, param.H7N9.fn[1] ,scale = param.H7N9.fn[2], lower.tail = TRUE,log.p = FALSE)}
H7N9.fnD<-function(x){dgamma(x, param.H7N9.fn[1] ,scale = param.H7N9.fn[2])}

if(type==1){
functionpath<-H7N9.fn
functionpath(x)
}else{
functionpath<-H7N9.fnD
functionpath(x)
}
}
}


# --------------
# Distributions for fever and known exposure
# --------------
fg.distn<-function(type,pathogen){
  #input pathogen name; parameter type (1 = fever, 2 = known risk)
  #output c(value, total sample size)
       #"value" is calculated as the mean proportion reported across studies reviewed, weighted
       # by the study-specific sample size
       #"total sample size" is the sum of sample sizes from all studies considered

# Input pathogen-specific data:
  if(pathogen == "H7N9"){ 
  # Fever study sample sizes
  d1fn=c(85,46,111,46)
  # Proportions that display fever
  d1fv=c(0.7,1,1,1)

  # Exposure study sample sizes
  d1gn=c(123,111,46)
  # Proportions with known exposure
  d1gv=c(0.75,0.56,0.78)
  }
  
if(type=="f"){
c(sum(d1fv*d1fn)/sum(d1fn),sum(d1fn))}else{
c(sum(d1gv*d1gn)/sum(d1gn),sum(d1gn))}
}


# --------------
# Binomial density function
# --------------
fg.binomial<-function(propn,type,pathogen){
  #Input propn = a vector of possible outcomes when sampling individuals from the population
      # type (1 = fever, 2 = risk awareness (g)), pathogen = "H7N9"
  #Output the binomial density corresponding to each value in "propn"
  #I.e., this function estimates the proability of observing some value of f_hat or
  # g_hat, given that f and g are the true population parameters
  
aa=fg.distn(type,pathogen) #call the appropriate f, g values from the function above
dbinom(round(propn*aa[2]),round(aa[2]),aa[1])
}


# ---------
# Calculate infection age distributions for a growing epidemic
# ---------
pdf.cdf.travel<-function(x,r0,gen.time,type){
  # Input: x - time since exposure, r0 - pathogen R_0 value, gen.time - pathogen generation time,
       # type - [pdf = 1, cdf = 2]
  # Output: if type = 1, output the density of infection age x among a population of 
       # exposed individuals attempting travel. If type = 2, output the cumulative density.
  alpha=r0/gen.time
  f01<-function(tt){exp(-alpha*tt)}                  #dI/dt
  f11<-function(tt){(1/alpha)*(1-exp(-alpha*tt))}    #I(t)
  if(type==1){
    sapply(x,function(a){if(a<gen.time){f01(a)/f11(gen.time)}else{0}}) #pdf
  }else{
    sapply(x,function(a){if(a<gen.time){f11(a)/f11(gen.time)}else{1}}) #cdf
  }
}

# ---------
# Output infection age ditributions for either a growing or stable epidemic
# ---------
exposure.outcome<-function(x,pathogen,type=1,flat=0){
  #pathogen-specific median time to outcome (median exposure -> onset + onset -> outcome)
  if(pathogen == "H7N9"){f1<-3.1+4.2}
  median=f1
  # Stable epidemic
  if(flat==1){
    if(type==1){
      ifelse(x<=f1,1/(f1),0) #pdf
    }else{
      ifelse(x<=f1,x/(f1),1) #cdf
    }
  }else{
    # Growing epidemic
    if(type==1){
      pdf.cdf.travel(x,r0,median,type)
    }else{
      pdf.cdf.travel(x,r0,median,type)
    }
  }
}

# ---------
# Use uniform random variable x to make random draw from specified infection age distribution
# ---------
exposure.distn<-function(x,pathogen,type=2,flat=0){
  a=0
  while(x>exposure.outcome(a,pathogen,type,flat)){a=a+0.1}
  a
}
