# Supplementary material for: Effectiveness of traveller screening for emerging pathogens is shaped by epidemiology and natural history of infection
Source: eLife. 2015 Feb 19;4:e05564. doi: 10.7554/eLife.05564 (PMC4337724; doi:10.7554/eLife.05564)
Supplement: Source code 1. — (A) Internal Functions Filename—Code_distribution_functions.R. This script contains user-defined functions and distributions that are called by the master script. (B) Screening Model Filename—Code_Screening_model.R. This script defines the core probabilistic model described in this manuscript. This function is called by the master script. (C) Master Script Filename—Plot_results.R. This script integrates all the provided code to perform analyses and generate figures presented in this manuscript. DOI: http://dx.doi.org/10.7554/eLife.05564.015 [file elife05564s001.zip › 05564_SourceCode/Code_screening_model.r]

## Arrival Screening Decision Tree Model
#   INPUTS:
#   d = days since onset
#   del.d = days spent in flight (can be a fraction)
#   f = probability that patients present with fever at onset
#   g = probability that patients are aware of exposure risk factors
#   sd = symptom screen effectiveness on departure
#   sa = symptom screen effectiveness on arrival
#   rd = risk factor screen effectiveness on departure
#   ra = risk factor screen effectiveness on arrival
#   phi.d = call to function describing pdf of time from exposure to outcome
#   incubation.d = call to function describing pdf of time from exposure to onset
#   pathogen = name of the pathogen (e.g. "H7N9")
#   relative: this takes a logical value. The default is 0 or FALSE, which tells the function to return
#                the absolute proprtion of travellers detected at arrival. If relative is set to 1 or TRUE, 
#                the script will return the proportion of infected travellers detected at arrival given 
#                that they were missed during departure screening
#                (i.e. [# detected at arrival]/[# missed at departure])
#   split1: If 1, the function outputs the following vector:
#                [stopped.at.departure.fever,
#                 stopped.at.departure.risk,
#                 stopped.at.arrival.fever,
#                 stopped.at.arrival.risk,
#                 cleared.at.arrival]
#           If 0 (default), the function outputs only: 
#                 [cleared.at.arriva]
#           ALL OUTPUTS ARE GIVEN AS THE PROPORTION OF INFECTED TRAVELLERS IN EACH OUTCOME CLASS

screen.passengers = function(d, del.d, f, g, sd = 1, sa =1, rd = 1, ra = 1, 
                             phi.d, incubation.d, pathogen, relative=0, split1=0){
  
##Define an internal function to pass travellers in any detection class
  # through the model
  screen.cases = function(case){

    #Case 1 = has fever and aware of risk factors
    #Case 2 = has fever and NOT aware of risk factors
    #Case 3 = does NOT have fever and aware of risk factors
    #Case 4 = does NOT have fever and NOT aware of risk factors
            #The proportion of travellers that fall into each case (detection class)
            #is determined by values of f and g
  
  #Split in to groups with and without symptoms upon departure
  Sd = incubation.d(d) #Incubation.d(d) is the CDF of exposure -> onset
  NSd = (1-incubation.d(d))
  
  #SYMPTOM SCREEN
  #First screen symptomatic patients
  #Sd.... denotes symptom onset at departure
  if(case == 1 | case == 2){ #If fever at onset, perform symptom screen
    Sd.sspass = Sd*(1-sd) #(1-sd) pass                       #Move on 
    Sd.ssfail = Sd*sd     # (sd) fail                        #Detained
  }else{
    Sd.sspass = Sd #If no fever at onset, all pass           #Move on
    Sd.ssfail = 0                                            #Detained
  }

  #No symptom screen for asymptomatic patients (all pass)
  #NSd.... denotes NO symptom onset at departure
  NSd.sspass = NSd                                           #Move on
  NSd.ssfail = 0                                             #Detained
  
  
  ## RISK SCREEN - only those in sspass categories move on
  if(case == 1 | case == 3){ #If passengers are aware of risk factors, perform screen
    Sd.sspass.rspass = Sd.sspass*(1-rd)                  # Move on
    Sd.sspass.rsfail = Sd.sspass*rd                      # Detained
    NSd.sspass.rspass = NSd.sspass*(1-rd)                # Move on
    NSd.sspass.rsfail = NSd.sspass*rd                    # Detained
    
  }else{ #If passengers are not aware of risk factors, all pass
    Sd.sspass.rspass = Sd.sspass                           # Move on
    Sd.sspass.rsfail = 0                                   # Detained
    NSd.sspass.rspass = NSd.sspass                         # Move on
    NSd.sspass.rsfail = 0                                  # Detained
  }
  
  ### \\\\\\\\\\\\\\\\\\\\\\\\\\\\ FLIGHT TAKES OFF /////////////////////////////// ###
  #TOTAL FLYING AND DETAINED
  #Passengers can be stoped if (1) Symptomatic and fail symptom screen, (2) Asymptomatic and fail SS (this should be 0),
  #  (3) Symptomatic, pass SS but fail RS, (4) Asymptomatic and pass SS but fail RS
  stopped.at.departure.fever = Sd.ssfail + NSd.ssfail  
  stopped.at.departure.risk = Sd.sspass.rsfail + NSd.sspass.rsfail
  stopped.at.departure = stopped.at.departure.fever+stopped.at.departure.risk
  #Passengers are only cleared if they pass both screens
  cleared.at.departure = Sd.sspass.rspass + NSd.sspass.rspass

#With symptoms at departure
Sd.arrive = Sd.sspass.rspass
#Without symptoms at departure
NSd.arrive = NSd.sspass.rspass
  
  
  ### \\\\\\\\\\\\\\\\\\\\\\\\\\\\ FLIGHT LANDS /////////////////////////////// ###
  #SYMPTOM DEVELOPMENT IN FLIGHT
  #calculate the conditional probability of developing symptoms on flight given no
  #symptoms at departure
  p.new.symptoms = ((incubation.d(d+del.d)-incubation.d(d))/(1-incubation.d(d)))
  Sa.arrive = NSd.arrive*p.new.symptoms #Sa.... denotes symptoms on arrival, but not at departure
  NS.arrive = NSd.arrive*(1-p.new.symptoms) #NS... denotes no symptoms on arrival
  #No modulation of Sd.arrive because this group was already symptomatic
  #Now there are three branches: Sa (symptoms on arrival), Sd (symptoms on departure), NS (no symptoms)
  #Remember we are still in a function that applies this decision tree to each of 4 f,g cases
  
  #SYMPTOM SCREEN
  #First screen symptomatic patients
  if(case == 1 | case == 2){ #If fever at onset, perform symptom screen
    Sd.arrive.sspass = Sd.arrive*(1-sa)    #(1-sa) pass                      #Move on 
    Sd.arrive.ssfail = Sd.arrive*sa        # (sa) faill                      #Detained
    Sa.arrive.sspass = Sa.arrive*(1-sa)                                      #Move on
    Sa.arrive.ssfail = Sa.arrive*sa                                          #Detained
    
  }else{ #If no fever at onset (cases 3, 4) all pass
    Sd.arrive.sspass = Sd.arrive                                             #Move on 
    Sd.arrive.ssfail = 0                                                     #Detained
    Sa.arrive.sspass = Sa.arrive                                             #Move on
    Sa.arrive.ssfail = 0                                                     #Detained
  }
  
  #No symptom screen for asymptomatic patients (all pass)
  NS.arrive.sspass = NS.arrive                                                   #Move on
  NS.arrive.ssfail = 0                                                           #Detained
  
  
  #RISK SCREEN
  if(case == 1 | case == 3){ #If passengers are aware of risk factors, perform screen
    Sd.arrive.sspass.rspass = Sd.arrive.sspass*(1-ra)                    # Move on
    Sd.arrive.sspass.rsfail = Sd.arrive.sspass*ra                        # Detained
    Sa.arrive.sspass.rspass = Sa.arrive.sspass*(1-ra)                    # Move on
    Sa.arrive.sspass.rsfail = Sa.arrive.sspass*ra                        # Detained
    NS.arrive.sspass.rspass = NS.arrive.sspass*(1-ra)                    # Move on
    NS.arrive.sspass.rsfail = NS.arrive.sspass*ra                        # Detained
    
  }else{ #If passengers are not aware of risk factors, all pass
    Sd.arrive.sspass.rspass = Sd.arrive.sspass                           # Move on
    Sd.arrive.sspass.rsfail = 0                                          # Detained
    Sa.arrive.sspass.rspass = Sa.arrive.sspass                           # Move on
    Sa.arrive.sspass.rsfail = 0                                          # Detained
    NS.arrive.sspass.rspass = NS.arrive.sspass                           # Move on
    NS.arrive.sspass.rsfail = 0                                          # Detained
  }
  
  
  #TOTAL DETAINED AND FREE
  #Passengers in each of three classes (Sd, Sa, NS) are detained if they fail SS or pass SS and fail RS
  stopped.at.arrival.fever=(Sd.arrive.ssfail + Sa.arrive.ssfail + NS.arrive.ssfail)
  stopped.at.arrival.risk=(Sd.arrive.sspass.rsfail + Sa.arrive.sspass.rsfail + NS.arrive.sspass.rsfail)
  stopped.at.arrival = stopped.at.arrival.risk+stopped.at.arrival.fever
  
  #Passengers in each of three classes are cleared only if they pass both screens
  cleared.at.arrival = (Sd.arrive.sspass.rspass + Sa.arrive.sspass.rspass + NS.arrive.sspass.rspass)
  
  
  #specify whether relative or absolute
  # Give proportion caught
  if(relative==1){
    outputs=1-cleared.at.arrival/cleared.at.departure #
    names(outputs) = 'excess.frac.caught.at.arrival'
  }else{
    outputs=1-cleared.at.arrival #overall fraction missed
    names(outputs) = 'p.missed'
  }
  
  if(split1==1){
    #den1=1#cleared.at.departure
    outputs=c(stopped.at.departure.fever,stopped.at.departure.risk,stopped.at.arrival.fever,stopped.at.arrival.risk,(cleared.at.arrival))
    names(outputs) = c('caught.dpt.fever', 'caught.dpt.risk', 'caught.arv.fever', 'caught.arv.risk', 'missed')
  }
  
  return(outputs)

  }


ff1=f
gg1=g

#Define the proportion of travellers that fall into each detection class (case)
cases1 = c(ff1*gg1, ff1*(1-gg1), (1-ff1)*gg1, (1-ff1)*(1-gg1))

#Run the screen.cases function for the appropriate case and weight by the 
#  appropriate proportion of travellers
cases1[1]*screen.cases(1)+cases1[2]*screen.cases(2)+cases1[3]*screen.cases(3)+cases1[4]*screen.cases(4)

}


   
